# Supplementary material for: Effects of lactation room quality on working mothers’ feelings and thoughts related to breastfeeding and work: a randomized controlled trial and a field experiment
Source: Int Breastfeed J. 2022 Aug 9;17:57. doi: 10.1186/s13006-022-00499-0 (PMC9361273; doi:10.1186/s13006-022-00499-0)
Supplement: Supplementary file 2 — Additional file 2. Syntax study 1. [file 13006_2022_499_MOESM2_ESM.sps]

* Encoding: UTF-8.
*maak variabele genaamd invalid 0 als er op de laatste hoofdvraag (opleiding) wel een antwoord is gegeven.*
* Daarna selcteer cases met invalid = 0. Hierdoor selecteer je alle cases die de hoofdvragen wel hebben beantwoord; alleen open vragen kunnen missen*

IF  (opleiding > 0) invalid=0.
EXECUTE.

USE ALL.
COMPUTE filter_$=(invalid = 0).
VARIABLE LABELS filter_$ 'invalid = 0 (FILTER)'.
VALUE LABELS filter_$ 0 'Not Selected' 1 'Selected'.
FORMATS filter_$ (f1.0).
FILTER BY filter_$.
EXECUTE.

*maak variablele die de conditie aangeeft, gebaseerd op de getoonde conditie c0 controle/c1 experimentele*

IF  (tijd_controle_Page_Submit>0) condition=0.
EXECUTE.
IF  (tijd_experimentele_Page_Submit>0) condition=1.
EXECUTE.

*checken uiteindelijke verdeling over de condities: mooi verdeeld, n=303*

FREQUENCIES VARIABLES=condition
  /ORDER=ANALYSIS. 

*eerst even netjes alle data chekcen mbv alle frequencies, kloppen de min en max? zitten er rare uitschieters bij?* 

DATASET ACTIVATE DataSet1.
FREQUENCIES VARIABLES=Q62 HSP_1 HSP_2 HSP_3 HSP_4 HSP_5 HSP_6 HSP_7 HSP_8 
    HSP_9 HSP_10 HSP_11 HSP_12 Q91_1 Q93_1 tijd_controle_First_Click tijd_controle_Last_Click 
    tijd_controle_Page_Submit tijd_controle_Click_Count tijd_experimentele_First_Click 
    tijd_experimentele_Last_Click tijd_experimentele_Page_Submit tijd_experimentele_Click_Count MC_1 
    MC_2 MC_3 MC_4 MC_5 tevredenheid rapportcijfer STAI_1 STAI_2 STAI_3 STAI_4 STAI_5 STAI_6 
    satisfactionpumpingm_1 satisfactionpumpingm_3 satisfactionpumpingm_4 SWBcogn SWBaff intentie pcb1_1 
    pcb2_1 pcb3_1 pcb4_1 attnm_1 attnm_2 attnm_3 sncoll_1 sncoll_2 subjnleiNM_2 subjnleiNM_3 POS_1 
    POS_2 POS_3 POS_4 POS_5 POS_6 POS_7 POS_8 alkind vakerkolf zwanger werkuren lftd opleiding 
  /ORDER=ANALYSIS.

* er zijn bij 2 variablelen outliers, bij leeftijd en bij uren werk.*
* Bij leeftijd is er 1 persoon met een leeftijd van 65, laat ik maar staan, want zal toch geen invloed hebben*
* Bij uren werk zijn er 2 personen met onmogelijke waarden, nl 255 en 275, die waarden verwijder ik*
*Verder alles ok*

RECODE werkuren (250 thru Highest=SYSMIS).
EXECUTE.

*checken outliers duration* 

EXAMINE VARIABLES=Duration__in_seconds_
  /PLOT BOXPLOT STEMLEAF
  /COMPARE GROUPS
  /STATISTICS DESCRIPTIVES
  /CINTERVAL 95
  /MISSING LISTWISE
  /NOTOTAL.

* m=1635,52 sd=201,35 m+3sd=2239.52sec > maak exclusievariabele, exclusie = 1 als totale duur > 2240 sec (1 u) > exclusie n=33, tot n=270* 
 
IF  (Duration__in_seconds_ > 2240) exclusion=1. 
EXECUTE. 
 
FREQUENCIES VARIABLES=exclusion 
  /ORDER=ANALYSIS.

*exclusie = 1 als alkind = 2 (nee) > 35 exclusie  tot n = 268*

DO IF (alkind = 2).
RECODE exclusion (MISSING=1).
END IF.
EXECUTE.

FREQUENCIES VARIABLES=exclusion
  /ORDER=ANALYSIS.


*exclusie = 1 als lftd > 47  (3SD) > 36 exclusie  tot n = 267*

DO IF (lftd > 47).
RECODE exclusion (MISSING=1).
END IF.
EXECUTE.

FREQUENCIES VARIABLES=exclusion
  /ORDER=ANALYSIS.

RECODE exclusion (MISSING=0).
EXECUTE.

FREQUENCIES VARIABLES=exclusion
  /ORDER=ANALYSIS

*exclusie = 1 als werkuren < 1 > 36 exclusie  tot n = 267*

DO IF (werkuren < 1).
RECODE exclusion (MISSING=1).
END IF.
EXECUTE.

FREQUENCIES VARIABLES=exclusion
  /ORDER=ANALYSIS.


* Daarna selcteer cases met invalid = 0 en exclusie =0 *

RECODE exclusion (MISSING=0).
EXECUTE.

USE ALL.
COMPUTE filter_$=(invalid = 0 AND exclusion = 0).
VARIABLE LABELS filter_$ 'invalid = 0 AND exclusion =0 (FILTER)'.
VALUE LABELS filter_$ 0 'Not Selected' 1 'Selected'.
FORMATS filter_$ (f1.0).
FILTER BY filter_$.
EXECUTE.

FREQUENCIES VARIABLES=condition
  /ORDER=ANALYSIS.

* check leeftijd en opleidingsniveau*

RECODE opleiding (1 thru 7=1) (8 thru 9=2) INTO OPL2NOV.
VARIABLE LABELS  OPL2NOV 'Opleiding 2 niveaus (1=laag/midden 2=hoog)'.
EXECUTE.

*RECODE Q96 (1=1) (2=1) (3=1) (4=1) (5=1) (6=2) (7=2) (8=3) (9=3) INTO Opl3nov. VARIABLE LABELS  Opl3nov 'opleding 3 niveaus'.EXECUTE. Conform indeling CBS en peiling zuigelingenvoeding.*

RECODE opleiding (1=1) (2=1) (3=1) (4=1) (5=1) (6=2) (7=2) (8=3) (9=3) INTO Opl3nov.
VARIABLE LABELS  Opl3nov 'opleding 3 niveaus'.
EXECUTE.

DESCRIPTIVES VARIABLES=lftd
  /STATISTICS=MEAN STDDEV MIN MAX.

FREQUENCIES VARIABLES=OPL2NOV Opl3nov
  /ORDER=ANALYSIS.

*eerste check resultaten op MC's en rapportcijfer > mooi, effecten zijn significant en in de verwachte richting :-)*

MEANS TABLES=MC_1 MC_2 MC_3 MC_4 MC_5 rapportcijfer BY condition
  /CELLS=MEAN COUNT STDDEV
  /STATISTICS ANOVA LINEARITY.

*Dan voorbereidingen voor de analyses:*
* uitkomstmaten algemeen: 1 stress, 2 satisfaction with the lactation room, 3 satisfaction with pumping milk at work, 4 attitude, 5 subjective norm, 6 perceived behavioral control, 7 intention*
* uitkomstmaten organisatie: 8 perceived organizational support, 9 work-life balance, [10 organizational citizenship behaviours], [11 job-satisfaction], 12 general well-being, [13 turnover intention], [14 exhaustion] * 
* mogelijke moderatoren: [frequentie gebruik, relatieve frequentie gebruik], HSP*
* alle benodigde variabelen:  waar nodig hercoderen + schaaltjes maken*

*1 stress: stai resersed items hercoderen > dan totaalscore berekenen. compare means: effecten zijn significant en in de verwachte richting*

RECODE STAI_1 (1=4) (2=3) (3=2) (4=1) (ELSE=SYSMIS) INTO STAI_1R.
VARIABLE LABELS  STAI_1R 'STAI_1R'.
EXECUTE.

RECODE STAI_4 (1=4) (2=3) (3=2) (4=1) (ELSE=SYSMIS) INTO STAI_4R.
VARIABLE LABELS  STAI_4R 'STAI_4R'.
EXECUTE.

RECODE STAI_5 (1=4) (2=3) (3=2) (4=1) (ELSE=SYSMIS) INTO STAI_5R.
VARIABLE LABELS  STAI_5R 'STAI_5R'.
EXECUTE.

RELIABILITY
  /VARIABLES=STAI_1R STAI_2 STAI_3 STAI_4R STAI_5R STAI_6
  /SCALE('ALL VARIABLES') ALL
  /MODEL=ALPHA
  /STATISTICS=DESCRIPTIVE SCALE
  /SUMMARY=TOTAL.

COMPUTE STAITOT6= (STAI_1R + STAI_2 + STAI_3 + STAI_4R + STAI_5R + STAI_6)/6.
VARIABLE LABELS  STAITOT6 'STAITOT6'.    
EXECUTE.

MEANS TABLES= STAITOT6 BY condition
  /CELLS=MEAN COUNT STDDEV
  /STATISTICS ANOVA.

* 2 satisfaction with the lactation room: zijn twee losse items, tevredenheid en rapportcijfer. Effecten zijn significant en in de verwachte richting*

MEANS TABLES=tevredenheid rapportcijfer BY condition
  /CELLS=MEAN COUNT STDDEV
  /STATISTICS ANOVA.

*3 satisfaction with pumping milk at work > schaaltje satisfaction pumping maken >  significant en in de verwachte richting!*

RELIABILITY
  /VARIABLES=satisfactionpumpingm_1 satisfactionpumpingm_3 
    satisfactionpumpingm_4
  /SCALE('ALL VARIABLES') ALL
  /MODEL=ALPHA
  /STATISTICS=DESCRIPTIVE SCALE
  /SUMMARY=TOTAL.

COMPUTE SATPUMPT=(satisfactionpumpingm_1 + satisfactionpumpingm_3 + 
    satisfactionpumpingm_4)/3.
EXECUTE.

MEANS TABLES= SATPUMPT BY condition
  /CELLS=MEAN COUNT STDDEV
  /STATISTICS ANOVA.

*4 attitude, 5 subjective norm, 6 perceived behavioral control, 7 intention > reliability testen en schaaltjes maken TPB variabelen (behalve voor intentie, dat is nu 1 open item) bij attitude alleen affectief* 

RECODE pcb2_1 (1=7) (2=6) (8=5) (9=4) (10=3) (11=2) (12=1) INTO pcb2R.
VARIABLE LABELS  pcb2R 'pcb2R'.
EXECUTE.

RELIABILITY
  /VARIABLES=attnm_1 attnm_2 attnm_3 
  /SCALE('ALL VARIABLES') ALL
  /MODEL=ALPHA
  /STATISTICS=DESCRIPTIVE SCALE
  /SUMMARY=TOTAL.

RELIABILITY
  /VARIABLES= subjnleiNM_2 subjnleiNM_3
  /SCALE('ALL VARIABLES') ALL
  /MODEL=ALPHA
  /STATISTICS=DESCRIPTIVE SCALE
  /SUMMARY=TOTAL.

RELIABILITY
  /VARIABLES= sncoll_1 sncoll_2
  /SCALE('ALL VARIABLES') ALL
  /MODEL=ALPHA
  /STATISTICS=DESCRIPTIVE SCALE
  /SUMMARY=TOTAL.

RELIABILITY
  /VARIABLES=pcb1_1 pcb2R pcb3_1 pcb4_1 
  /SCALE('ALL VARIABLES') ALL
  /MODEL=ALPHA
  /STATISTICS=DESCRIPTIVE SCALE
  /SUMMARY=TOTAL.

RELIABILITY
  /VARIABLES=pcb1_1 pcb3_1 pcb4_1 
  /SCALE('ALL VARIABLES') ALL
  /MODEL=ALPHA
  /STATISTICS=DESCRIPTIVE SCALE
  /SUMMARY=TOTAL.

RELIABILITY
  /VARIABLES=pcb1_1 pcb3_1  
  /SCALE('ALL VARIABLES') ALL
  /MODEL=ALPHA
  /STATISTICS=DESCRIPTIVE SCALE
  /SUMMARY=TOTAL.

* reliability van pbc is bagger, beter met alleen 2 item*

COMPUTE ATTnmTOT= (attnm_1 + attnm_2 + attnm_3)/3. 
EXECUTE.

COMPUTE SNMnmTOT= (subjnleiNM_2 + subjnleiNM_3)/2.
EXECUTE.

COMPUTE SNCnmTOT= (sncoll_1 + sncoll_2)/2.
EXECUTE.

COMPUTE PBCnmTOT= (pcb1_1 + pcb3_1)/2.
EXECUTE.

* reliability van alle schalen is nu ok,  meeste effecten significant en in de verwachte richting! alleen helemaal niks voor intentie... beide gemiddeld 14 maanden intentie te kolven*
*misschien zijn er nog interactie effecten? ...later testen*

MEANS TABLES= ATTnmTOT SNMnmTOT SNCnmTOT PBCnmTOT intentie BY condition
  /CELLS=MEAN COUNT STDDEV
  /STATISTICS ANOVA.

* uitkomstmaten organisatie: 8 perceived organizational support > POS schaal maken, ietm 2 3 5 en 7 zijn reversed*

RECODE POS_2 (1=7) (2=6) (3=5) (4=4) (5=3) (6=2) (7=1) (MISSING=SYSMIS) INTO POS_2R.
VARIABLE LABELS  POS_2R 'POS_2R'.
EXECUTE.

RECODE POS_3 (1=7) (2=6) (3=5) (4=4) (5=3) (6=2) (7=1) (MISSING=SYSMIS) INTO POS_3R.
VARIABLE LABELS  POS_3R 'POS_3R'.
EXECUTE.

RECODE POS_5 (1=7) (2=6) (3=5) (4=4) (5=3) (6=2) (7=1) (MISSING=SYSMIS) INTO POS_5R.
VARIABLE LABELS  POS_5R 'POS_5R'.
EXECUTE.

RECODE POS_7 (1=7) (2=6) (3=5) (4=4) (5=3) (6=2) (7=1) (MISSING=SYSMIS) INTO POS_7R.
VARIABLE LABELS  POS_7R 'POS_7R'.
EXECUTE.

RELIABILITY
  /VARIABLES=POS_1 POS_2R POS_3R POS_4 POS_5R POS_6 POS_7R POS_8
  /SCALE('ALL VARIABLES') ALL
  /MODEL=ALPHA
  /STATISTICS=DESCRIPTIVE SCALE
  /SUMMARY=TOTAL.

COMPUTE POSTOT=(POS_1 + POS_2R + POS_3R + POS_4 + POS_5R + POS_6 + POS_7R + POS_8)/8.
EXECUTE.

MEANS TABLES=POSTOT BY condition
  /CELLS=MEAN COUNT STDDEV
  /STATISTICS ANOVA.

* reliability POS is prima, effect is significant en in de verwachte richting!*

* 12 general well-being >  1 item maken > effect is significant en in de verwachte richting!*

MEANS TABLES= SWBcogn SWBaff BY condition
  /CELLS=MEAN COUNT STDDEV
  /STATISTICS ANOVA.

* general wellbeing nog even schaaltje berekend over cogn en aff > ook significant en in de verwachte richting!*

COMPUTE SWB=(SWBcogn +  SWBaff)/ 2.
EXECUTE.

RELIABILITY
  /VARIABLES=SWBcogn SWBaff
  /SCALE('ALL VARIABLES') ALL
  /MODEL=ALPHA
  /STATISTICS=DESCRIPTIVE SCALE
  /SUMMARY=TOTAL.

MEANS TABLES=SWB BY condition
  /CELLS=MEAN COUNT STDDEV
  /STATISTICS ANOVA.

*Totaal anova maken met alle uitkomstmaten

MEANS TABLES=STAITOT6 tevredenheid rapportcijfer SATPUMPT ATTnmTOT SNMnmTOT SNCnmTOT PBCnmTOT intentie POSTOT SWBaff SWBcogn SWB BY condition
  /CELLS=MEAN COUNT STDDEV
  /STATISTICS ANOVA.

* en met alleen de significante effecten (dus zonder intentie*

MEANS TABLES=STAITOT6 tevredenheid rapportcijfer SATPUMPT ATTnmTOT SNMnmTOT SNCnmTOT PBCnmTOT POSTOT SWBaff SWBcogn SWB BY condition
  /CELLS=MEAN COUNT STDDEV
  /STATISTICS ANOVA.

* Nu voorbereiden voor moderatie-analyses*
* mogelijke moderator: HSP*
 *HSP schaal maken, reliability is prima*

RELIABILITY
  /VARIABLES=HSP_1 HSP_2 HSP_3 HSP_4 HSP_5 HSP_6 HSP_7 HSP_8 HSP_9 HSP_10 HSP_11 HSP_12
  /SCALE('HSP TOT') ALL
  /MODEL=ALPHA
  /STATISTICS=DESCRIPTIVE SCALE
  /SUMMARY=TOTAL.

COMPUTE HSPTOT=(HSP_1 + HSP_2 + HSP_3 + HSP_4 + HSP_5 + HSP_6 + HSP_7 + HSP_8 + HSP_9 + HSP_10 + 
    HSP_11 + HSP_12) / 12.
EXECUTE.


 *checken MC en DV*

MEANS TABLES=MC_1 MC_2 MC_3 MC_4 MC_5 BY condition
  /CELLS=MEAN COUNT STDDEV
  /STATISTICS ANOVA LINEARITY.


MEANS TABLES=STAITOT6 tevredenheid SATPUMPT ATTnmTOT SNMnmTOT SNCnmTOT PBCnmTOT intentie POSTOT SWB BY condition
  /CELLS=MEAN COUNT STDDEV
  /STATISTICS ANOVA.

 
*correlatiematrix DV's *

DATASET ACTIVATE DataSet1.
CORRELATIONS
  /VARIABLES=STAITOT6 tevredenheid SATPUMPT ATTnmTOT SNMnmTOT SNCnmTOT PBCnmTOT intentie POSTOT SWB
  /PRINT=TWOTAIL NOSIG
  /MISSING=PAIRWISE.

* vanwege hoge correlaties SN col en man samengevoegd in variabele SNorm (items over rustpauze weggeghaald)*

RELIABILITY
  /VARIABLES= subjnleiNM_2 subjnleiNM_3 sncoll_1 sncoll_2
  /SCALE('ALL VARIABLES') ALL
  /MODEL=ALPHA
  /STATISTICS=DESCRIPTIVE SCALE
  /SUMMARY=TOTAL.


COMPUTE SNormTOT= (subjnleiNM_2 + subjnleiNM_3 + sncoll_1 + sncoll_2)/4.
EXECUTE.

MEANS TABLES= SNormTOT BY condition
  /CELLS=MEAN COUNT STDDEV
  /STATISTICS ANOVA.

* opnieuw ANOVA's draaien en nwe corr matrix*


MEANS TABLES=STAITOT6 SATPUMPT ATTnmTOT SNormTOT PBCnmTOT intentie POSTOT SWB BY condition
  /CELLS=MEAN COUNT STDDEV
  /STATISTICS ANOVA.

 
*correlatiematrix DV's *

DATASET ACTIVATE DataSet1.
CORRELATIONS
  /VARIABLES=STAITOT6 SATPUMPT ATTnmTOT SNormTOT PBCnmTOT intentie POSTOT SWB
  /PRINT=TWOTAIL NOSIG
  /MISSING=PAIRWISE.

* toetsen verschillen tussen groepen op leeftijd, werkuren en opleiding *

MEANS TABLES=lftd werkuren BY condition
  /CELLS=MEAN COUNT STDDEV
  /STATISTICS ANOVA.

CROSSTABS
  /TABLES=Opl3nov BY condition
  /FORMAT=AVALUE TABLES
  /STATISTICS=CHISQ 
  /CELLS=COUNT
  /COUNT ROUND CELL.


*schaal maken van mc's die checken op theory of supportive design*
* verder satisfaction (satpump) wissen ivm teveel overlap met attitude*

DATASET ACTIVATE DataSet1.
RELIABILITY
  /VARIABLES=MC_1 MC_2 MC_3 MC_4
  /SCALE('ALL VARIABLES') ALL
  /MODEL=ALPHA.

COMPUTE ComplyTSD=(MC_1 + MC_2 + MC_3 + MC_4)/4.
EXECUTE.

* opnieuw checken MC en DV*

MEANS TABLES=ComplyTSD BY condition
  /CELLS=MEAN COUNT STDDEV
  /STATISTICS ANOVA LINEARITY.
  
MEANS TABLES=STAITOT6 ATTnmTOT SNormTOT PBCnmTOT intentie POSTOT SWB BY condition
  /CELLS=MEAN COUNT STDDEV
  /STATISTICS ANOVA.

 
