# Supplementary material for: Effects of lactation room quality on working mothers’ feelings and thoughts related to breastfeeding and work: a randomized controlled trial and a field experiment
Source: Int Breastfeed J. 2022 Aug 9;17:57. doi: 10.1186/s13006-022-00499-0 (PMC9361273; doi:10.1186/s13006-022-00499-0)
Supplement: Supplementary file 4 — Additional file 4. Syntax study 2. [file 13006_2022_499_MOESM4_ESM.sps]

* Encoding: UTF-8.


*maak variabele genaamd invalid 0 als er op 1 van de laatste hoofdvragen (SWBaff) wel een antwoord is gegeven.*
* Daarna selcteer cases met invalid = 0. Hierdoor selecteer je alle cases die de hoofdvragen wel hebben beantwoord; alleen demografisch variabelen kunnen mogelijk missen*

IF  (SWBaff > 0) invalid=0.
EXECUTE.

USE ALL.
COMPUTE filter_$=(invalid = 0).
VARIABLE LABELS filter_$ 'invalid = 0 (FILTER)'.
VALUE LABELS filter_$ 0 'Not Selected' 1 'Selected'.
FORMATS filter_$ (f1.0).
FILTER BY filter_$.
EXECUTE.

*maak groepen: alles vóór 8 juli 2019 is groep 0 (controle) alles na 9 juli 2019 is groep 1 (interventie). De make-over was op 8 en 9 juli 2019*

DATASET ACTIVATE DataSet1.
COMPUTE date=StartDate.
EXECUTE.

RECODE date (13782851523.00 thru Highest=1) (ELSE=0) INTO Groep.
EXECUTE.

*eerst even netjes alle data chekcen mbv alle frequencies, kloppen de min en max? zitten er rare uitschieters bij? > alles ok* 

FREQUENCIES VARIABLES=StartDate EndDate Status Progress Duration__in_seconds_ Finished 
    RecordedDate ResponseId UserLanguage Q2 int_1 int_2 int_3 att_1 
    att_2 att_3 att_4 att_5 att_6 parity vakergekolfd vakerKKverl gezienKKverl ddwerken lftdkind impbf 
    whours wdays workcharact_1 workcharact_2 workcharact_3 workcharact_4 workcharact_5 workcharact_6 
    workcharact_7 workcharact_8 workspace age education stresscop_1 stressamount_1 
    HSP_1 HSP_2 HSP_3 HSP_4 HSP_5 HSP_6 HSP_7 HSP_8 HSP_9 HSP_10 HSP_11 HSP_12 possmoderators_1 
    possmoderators_2 possmoderators_3 possmoderators_4 possmoderators_5
    Q163 Q164 inclusiecriteria MC_1 MC_2 MC_3 MC_4 MC_5 hygiene_1 
    hygiene_2 hygiene_3 hygiene_4 comfort_1 comfort_2 comfort_3 comfort_4 comfort_5 aestethics_1 
    aestethics_2 aestethics_3 aestethics_4 functionality_1 functionality_2 functionality_3 
    functionality_4 privacy_1 privacy_2 privacy_3 privacy_4 tevredenheid rapportcijfer STAI_1 STAI_2 
    STAI_3 STAI_4 STAI_5 STAI_6 satisfactionpumpingm_1 satisfactionpumpingm_2 satisfactionpumpingm_3 
    satisfactionpumpingm_4 intnm_1 intnm_2 intnm_3 attnm_1 attnm_2 attnm_3 attnm_4 attnm_5 attnm_6 
    subjnmenNM_1 subjnmenNM_2 subjnmenNM_3 subjnleiNM_1 subjnleiNM_2 subjnleiNM_3 subjncolNM_1 
    subjncolNM_2 subjncolNM_3 pcb1nm_1 pcb2nm_1 pcb3nm_1 pcb4nm_1 pcb5nm_1 SWBcogn SWBaff 
    jobsatisfaction_1 worklifebalance_1 POS_1 POS_2 POS_3 POS_4 POS_5 POS_6 POS_7 POS_8 
    freqgebruik anderekk freqgebraltkk tijdlopen ziekzelf ziekkind kolfproblemen 
    hulplact lactumcg Q132 groep 
  /STATISTICS=MINIMUM MAXIMUM
  /ORDER=ANALYSIS.

* check leeftijd en opleidingsniveau*

RECODE education (1 thru 7=1) (8 thru 9=2) INTO OPL2NOV.
VARIABLE LABELS  OPL2NOV 'Opleiding 2 niveaus (1=laag/midden 2=hoog)'.
EXECUTE.

*RECODE Q96 (1=1) (2=1) (3=1) (4=1) (5=1) (6=2) (7=2) (8=3) (9=3) INTO Opl3nov. VARIABLE LABELS  Opl3nov 'opleding 3 niveaus'.EXECUTE. Conform indeling CBS en peiling zuigelingenvoeding.*

RECODE education (1=1) (2=1) (3=1) (4=1) (5=1) (6=2) (7=2) (8=3) (9=3) INTO Opl3nov.
VARIABLE LABELS  Opl3nov 'opleding 3 niveaus'.
EXECUTE.

DESCRIPTIVES VARIABLES=age
  /STATISTICS=MEAN STDDEV MIN MAX.

FREQUENCIES VARIABLES=OPL2NOV Opl3nov
  /ORDER=ANALYSIS.

*eerste check resultaten op MC's, tevredenheid, rapportcijfer > mooi, effecten zijn significant en in de verwachte richting*

MEANS TABLES=MC_1 MC_2 MC_3 MC_4 MC_5 tevredenheid rapportcijfer BY groep
  /CELLS=MEAN COUNT STDDEV
  /STATISTICS ANOVA LINEARITY.

*Dan voorbereidingen voor de analyses:*

RECODE STAI_1 (1=4) (2=3) (3=2) (4=1) (ELSE=SYSMIS) INTO STAI_1R.
VARIABLE LABELS  STAI_1R 'STAI_1R'.
EXECUTE.

RECODE STAI_4 (1=4) (2=3) (3=2) (4=1) (ELSE=SYSMIS) INTO STAI_4R.
VARIABLE LABELS  STAI_4R 'STAI_4R'.
EXECUTE.

RECODE STAI_5 (1=4) (2=3) (3=2) (4=1) (ELSE=SYSMIS) INTO STAI_5R.
VARIABLE LABELS  STAI_5R 'STAI_5R'.
EXECUTE.

RELIABILITY
  /VARIABLES=STAI_1R STAI_2 STAI_3 STAI_4R STAI_5R STAI_6
  /SCALE('ALL VARIABLES') ALL
  /MODEL=ALPHA
  /STATISTICS=DESCRIPTIVE SCALE
  /SUMMARY=TOTAL.

COMPUTE STAITOT6=(STAI_1R + STAI_2 + STAI_3 + STAI_4R + STAI_5R + STAI_6)/6.
VARIABLE LABELS  STAITOT6 'STAITOT6'.    
EXECUTE.

MEANS TABLES= STAITOT6 BY groep
  /CELLS=MEAN COUNT STDDEV
  /STATISTICS ANOVA.

* satisfaction with the lactation room: zijn twee losse items, tevredenheid en rapportcijfer. Effecten zijn significant en in de verwachte richting*

MEANS TABLES=tevredenheid rapportcijfer BY groep
  /CELLS=MEAN COUNT STDDEV
  /STATISTICS ANOVA.

* satisfaction with pumping milk at work > schaaltje satisfaction pumping maken >  niet significant*

RELIABILITY
  /VARIABLES=satisfactionpumpingm_1 satisfactionpumpingm_2 satisfactionpumpingm_3 
    satisfactionpumpingm_4
  /SCALE('ALL VARIABLES') ALL
  /MODEL=ALPHA
  /STATISTICS=DESCRIPTIVE SCALE
  /SUMMARY=TOTAL.

COMPUTE SATPUMPT=(satisfactionpumpingm_1 + satisfactionpumpingm_2 + satisfactionpumpingm_3 + 
    satisfactionpumpingm_4)/4.
EXECUTE.

*4 attitude, 5 subjective norm, 6 perceived behavioral control, 7 intention > maak schaaltjes TPB variabelen > niet significant* 

DATASET ACTIVATE DataSet1.
COMPUTE INTnmTOT=intnm_1 + intnm_2 + intnm_3.
EXECUTE.

COMPUTE SNAnmTOT=subjnmenNM_1 +  subjnmenNM_2 + subjnmenNM_3.
EXECUTE.

COMPUTE SNMnmTOT=subjnleiNM_1 + subjnleiNM_2 + subjnleiNM_3.
EXECUTE.

COMPUTE SNCnmTOT=subjncolNM_1 + subjncolNM_2 + subjncolNM_3.
EXECUTE.

RECODE pcb2nm_1 (1=7) (2=6) (8=5) (9=4) (10=3) (11=2) (12=1) (MISSING=SYSMIS) INTO pcb2nmR.
VARIABLE LABELS  pcb2nmR 'pcb2nmR'.
EXECUTE.

COMPUTE PBCnmTOT= pcb1nm_1 + pcb2nmR + pcb3nm_1 + pcb4nm_1 + pcb5nm_1.
EXECUTE.

COMPUTE ATTnmTOT=attnm_1 + attnm_2 + attnm_3 + attnm_4 + attnm_5 + attnm_6.
EXECUTE.

RELIABILITY
  /VARIABLES=intnm_1 intnm_2 intnm_3
  /SCALE('ALL VARIABLES') ALL
  /MODEL=ALPHA
  /STATISTICS=DESCRIPTIVE SCALE
  /SUMMARY=TOTAL.

RELIABILITY
  /VARIABLES=attnm_1 attnm_2 attnm_3 attnm_4 attnm_5 attnm_6
  /SCALE('ALL VARIABLES') ALL
  /MODEL=ALPHA
  /STATISTICS=DESCRIPTIVE SCALE
  /SUMMARY=TOTAL.

RELIABILITY
  /VARIABLES=subjnmenNM_1 subjnmenNM_2 subjnmenNM_3
  /SCALE('ALL VARIABLES') ALL
  /MODEL=ALPHA
  /STATISTICS=DESCRIPTIVE SCALE
  /SUMMARY=TOTAL.

RELIABILITY
  /VARIABLES=subjnleiNM_1 subjnleiNM_2 subjnleiNM_3
  /SCALE('ALL VARIABLES') ALL
  /MODEL=ALPHA
  /STATISTICS=DESCRIPTIVE SCALE
  /SUMMARY=TOTAL.

RELIABILITY
  /VARIABLES=subjncolNM_1 subjncolNM_2 subjncolNM_3
  /SCALE('ALL VARIABLES') ALL
  /MODEL=ALPHA
  /STATISTICS=DESCRIPTIVE SCALE
  /SUMMARY=TOTAL.

RELIABILITY
  /VARIABLES=pcb1nm_1 pcb2nmR pcb3nm_1 pcb4nm_1 
  /SCALE('ALL VARIABLES') ALL
  /MODEL=ALPHA
  /STATISTICS=DESCRIPTIVE SCALE
  /SUMMARY=TOTAL.

* reliability verbetert door weglaten pcb 5, en door weglaten SN1 voor alle SN schalen*

COMPUTE INTnmTOT=(intnm_1 + intnm_2 + intnm_3)/3.
EXECUTE.

COMPUTE SNAnmTOT= (subjnmenNM_2 + subjnmenNM_3)/2.
EXECUTE.

COMPUTE SNMnmTOT= (subjnleiNM_2 + subjnleiNM_3)/2.
EXECUTE.

COMPUTE SNCnmTOT= (subjncolNM_2 + subjncolNM_3)/2.
EXECUTE.

COMPUTE PBCnmTOT= (pcb1nm_1 + pcb2nmR + pcb3nm_1 + pcb4nm_1)/4.
EXECUTE.

COMPUTE ATTnmTOT=(attnm_1 + attnm_2 + attnm_3 + attnm_4 + attnm_5 + attnm_6)/6.
EXECUTE.

RELIABILITY
  /VARIABLES=intnm_1 intnm_2 intnm_3
  /SCALE('ALL VARIABLES') ALL
  /MODEL=ALPHA
  /STATISTICS=DESCRIPTIVE SCALE
  /SUMMARY=TOTAL.

RELIABILITY
  /VARIABLES=attnm_1 attnm_2 attnm_3 attnm_4 attnm_5 attnm_6
  /SCALE('ALL VARIABLES') ALL
  /MODEL=ALPHA
  /STATISTICS=DESCRIPTIVE SCALE
  /SUMMARY=TOTAL.

RELIABILITY
  /VARIABLES= subjnmenNM_2 subjnmenNM_3
  /SCALE('ALL VARIABLES') ALL
  /MODEL=ALPHA
  /STATISTICS=DESCRIPTIVE SCALE
  /SUMMARY=TOTAL.

RELIABILITY
  /VARIABLES= subjnleiNM_2 subjnleiNM_3
  /SCALE('ALL VARIABLES') ALL
  /MODEL=ALPHA
  /STATISTICS=DESCRIPTIVE SCALE
  /SUMMARY=TOTAL.

RELIABILITY
  /VARIABLES= subjncolNM_2 subjncolNM_3
  /SCALE('ALL VARIABLES') ALL
  /MODEL=ALPHA
  /STATISTICS=DESCRIPTIVE SCALE
  /SUMMARY=TOTAL.

RELIABILITY
  /VARIABLES=pcb1nm_1 pcb2nmR pcb3nm_1 pcb4nm_1 
  /SCALE('ALL VARIABLES') ALL
  /MODEL=ALPHA
  /STATISTICS=DESCRIPTIVE SCALE
  /SUMMARY=TOTAL.

MEANS TABLES=INTnmTOT SNAnmTOT SNMnmTOT SNCnmTOT PBCnmTOT ATTnmTOT BY groep
  /CELLS=MEAN COUNT STDDEV
  /STATISTICS ANOVA.

* uitkomstmaten organisatie: 8 perceived organizational support > POS schaal maken, ietm 2 3 5 en 7 zijn reversed > niet significant*

RECODE POS_2 (1=7) (2=6) (3=5) (4=4) (5=3) (6=2) (7=1) (MISSING=SYSMIS) INTO POS_2R.
VARIABLE LABELS  POS_2R 'POS_2R'.
EXECUTE.

RECODE POS_3 (1=7) (2=6) (3=5) (4=4) (5=3) (6=2) (7=1) (MISSING=SYSMIS) INTO POS_3R.
VARIABLE LABELS  POS_3R 'POS_3R'.
EXECUTE.

RECODE POS_5 (1=7) (2=6) (3=5) (4=4) (5=3) (6=2) (7=1) (MISSING=SYSMIS) INTO POS_5R.
VARIABLE LABELS  POS_5R 'POS_5R'.
EXECUTE.

RECODE POS_7 (1=7) (2=6) (3=5) (4=4) (5=3) (6=2) (7=1) (MISSING=SYSMIS) INTO POS_7R.
VARIABLE LABELS  POS_7R 'POS_7R'.
EXECUTE.

RELIABILITY
  /VARIABLES=POS_1 POS_2R POS_3R POS_4 POS_5R POS_6 POS_7R POS_8
  /SCALE('ALL VARIABLES') ALL
  /MODEL=ALPHA
  /STATISTICS=DESCRIPTIVE SCALE
  /SUMMARY=TOTAL.

COMPUTE POSTOT=(POS_1 + POS_2R + POS_3R + POS_4 + POS_5R + POS_6 + POS_7R + POS_8)/8.
EXECUTE.

MEANS TABLES=POSTOT BY groep
  /CELLS=MEAN COUNT STDDEV
  /STATISTICS ANOVA.

* general wellbeing:

COMPUTE SWB=(SWBcogn +  SWBaff)/ 2.
EXECUTE.

RELIABILITY
  /VARIABLES=SWBcogn SWBaff
  /SCALE('ALL VARIABLES') ALL
  /MODEL=ALPHA
  /STATISTICS=DESCRIPTIVE SCALE
  /SUMMARY=TOTAL.

MEANS TABLES=SWB BY groep
  /CELLS=MEAN COUNT STDDEV
  /STATISTICS ANOVA.

 *HSP schaal maken*

RELIABILITY
  /VARIABLES=HSP_1 HSP_2 HSP_3 HSP_4 HSP_5 HSP_6 HSP_7 HSP_8 HSP_9 HSP_10 HSP_11 HSP_12
  /SCALE('HSP TOT') ALL
  /MODEL=ALPHA
  /STATISTICS=DESCRIPTIVE SCALE
  /SUMMARY=TOTAL.

COMPUTE HSPTOT=(HSP_1 + HSP_2 + HSP_3 + HSP_4 + HSP_5 + HSP_6 + HSP_7 + HSP_8 + HSP_9 + HSP_10 + 
    HSP_11 + HSP_12) / 12.
EXECUTE.
 
*demografische gegevens sample:*

DATASET ACTIVATE DataSet1.

FREQUENCIES VARIABLES=Groep OPL2NOV Opl3nov pcb2nm_1 anderekk
  /ORDER=ANALYSIS.

DESCRIPTIVES VARIABLES=age whours wdays freqgebruik freqgebraltkk
  /STATISTICS=MEAN STDDEV MIN MAX.

*anova met alle uitkomstmaten ter vergelijking met studie 3b:*

MEANS TABLES=STAITOT6 ATTnmTOT SNAnmTOT SNMnmTOT SNCnmTOT PBCnmTOT INTnmTOT POSTOT SWB BY groep
  /CELLS=MEAN COUNT STDDEV
  /STATISTICS ANOVA.


* maak nwe filter om uit te filteren de cases die plaastvonden tijdens de coronamaatregelen, dus nameting na 12/3/2020*


DATASET ACTIVATE DataSet1.
SORT CASES BY StartDate(A).


RECODE date (13800458975 thru Highest=1) (ELSE=0) INTO Coronatime.
EXECUTE.

USE ALL.
COMPUTE filter_$=(coronatime = 0 AND invalid = 0).
VARIABLE LABELS filter_$ 'coronatime = 0 AND invalid = 0 (FILTER)'.
VALUE LABELS filter_$ 0 'Not Selected' 1 'Selected'.
FORMATS filter_$ (f1.0).
FILTER BY filter_$.
EXECUTE.

* resultaten nog steeds vergelijkbaar? ja *

MEANS TABLES=STAITOT6 SATPUMPT ATTnmTOT SNAnmTOT SNMnmTOT SNCnmTOT PBCnmTOT INTnmTOT POSTOT SWB BY groep
  /CELLS=MEAN COUNT STDDEV
  /STATISTICS ANOVA.


USE ALL.
COMPUTE filter_$=(invalid = 0).
VARIABLE LABELS filter_$ 'invalid = 0 (FILTER)'.
VALUE LABELS filter_$ 0 'Not Selected' 1 'Selected'.
FORMATS filter_$ (f1.0).
FILTER BY filter_$.
EXECUTE.


DATASET ACTIVATE DataSet2.
CORRELATIONS
  /VARIABLES=STAITOT6 SATPUMPT ATTnmTOT SNAnmTOT SNMnmTOT SNCnmTOT PBCnmTOT INTnmTOT POSTOT SWB HSPTOT
  /PRINT=TWOTAIL NOSIG
  /MISSING=PAIRWISE.

* vanwege hoge correlaties SN col en man samengevoegd in variabele SNorm*

RELIABILITY
  /VARIABLES= subjnleiNM_2 subjnleiNM_3 subjncolNM_2 subjncolNM_3
  /SCALE('ALL VARIABLES') ALL
  /MODEL=ALPHA
  /STATISTICS=DESCRIPTIVE SCALE
  /SUMMARY=TOTAL.

COMPUTE SNormTOT=(subjnleiNM_2 + subjnleiNM_3 + subjncolNM_2 + subjncolNM_3)/4.
EXECUTE.

MEANS TABLES= SNormTOT BY groep
  /CELLS=MEAN COUNT STDDEV
  /STATISTICS ANOVA.


* opnieuw ANOVA's draaien en nwe corr matrix*


MEANS TABLES=STAITOT6 SATPUMPT ATTnmTOT SNormTOT PBCnmTOT INTnmTOT POSTOT SWB BY groep
  /CELLS=MEAN COUNT STDDEV
  /STATISTICS ANOVA.

 
*correlatiematrix DV's *

DATASET ACTIVATE DataSet1.

CORRELATIONS
  /VARIABLES=STAITOT6 SATPUMPT ATTnmTOT SNormTOT PBCnmTOT INTnmTOT POSTOT SWB
  /PRINT=TWOTAIL NOSIG
  /MISSING=PAIRWISE.

* controleren of de groepen verschillen qua leeftijd, opleiding en overige kenmerken *

CROSSTABS
  /TABLES=Opl3nov BY Groep
  /FORMAT=AVALUE TABLES
  /STATISTICS=CHISQ 
  /CELLS=COUNT
  /COUNT ROUND CELL.

DO IF (anderekk = 1).
RECODE freqgebraltkk (SYSMIS=0).
END IF.
EXECUTE.

MEANS TABLES=Opl3nov age whours freqgebruik freqgebraltkk BY Groep
  /CELLS=MEAN COUNT STDDEV
  /STATISTICS ANOVA.


*schaal maken van mc's die checken op theory of supportive design*
* verder satisfaction wissen ivm overlag met att*

DATASET ACTIVATE DataSet1.
RELIABILITY
  /VARIABLES=MC_1 MC_2 MC_3 MC_4
  /SCALE('ALL VARIABLES') ALL
  /MODEL=ALPHA.

COMPUTE ComplyTSD=(MC_1 + MC_2 + MC_3 + MC_4)/4.
EXECUTE.

* opnieuw checken MC en DV (zonder satpump)*

MEANS TABLES=ComplyTSD BY groep
  /CELLS=MEAN COUNT STDDEV
  /STATISTICS ANOVA LINEARITY.


MEANS TABLES=STAITOT6 ATTnmTOT SNormTOT PBCnmTOT INTnmTOT POSTOT SWB BY groep
  /CELLS=MEAN COUNT STDDEV
  /STATISTICS ANOVA.
